# Supplementary material for: Cordycepin Inhibits Growth and Metastasis Formation of MDA-MB-231 Xenografts in Nude Mice by Modulating the Hedgehog Pathway
Source: Int J Mol Sci. 2022 Sep 8;23(18):10362. doi: 10.3390/ijms231810362 (PMC9499653; doi:10.3390/ijms231810362)
Supplement: Supplementary file 1 [file ijms-23-10362-s001.zip]

Archive with 1 entries (1 files):
- ijms-1873212-supplementary.pdf
